# Supplementary material for: Role of Clinical Characteristics and Biomarkers at Admission to Predict One-Year Mortality in Elderly Patients with Pneumonia
Source: J Clin Med. 2021 Dec 25;11(1):105. doi: 10.3390/jcm11010105 (PMC8745347; doi:10.3390/jcm11010105)
Supplement: Supplementary file 1 [file jcm-11-00105-s001.zip]

Archive with 1 entries (1 files):
- jcm-1504520-supplementary.pdf
